# Supplementary material for: Artificial Intelligence in emergency department triage: A scoping review
Source: PLoS One. 2026 Jun 25;21(6):e0352338. doi: 10.1371/journal.pone.0352338 (PMC13298922; doi:10.1371/journal.pone.0352338)
Supplement: S2 Data — Complete dataset containing the extracted characteristics and results of the included studies. (XLSX) [file pone.0352338.s002.xlsx]

## Sheet: Página1
AUTHOR/ YEAR/ COUNTRY	DOI	OBJECTIVES	METHODS	MAIN RESULTS	LIMITATION
Porto, B.M. (2024)/ Brazil	10.1186/s12873-024-01135-2	Systematically review studies that employed Machine Learning and/or Natural Language Processing methods to classify adult and pediatric patient triage in EDs.	Systematic Review. Sample: 60 studies analyzed. Keywords: Patient Triage; Triage System; Artificial Intelligence; Feature Engineering. Techniques: Machine Learning and Natural Language Processing.	Logistic regression was the most used model. These models outperformed the Korean Triage Acuity Scale (KTAS) and Emergency Severity Index (ESI) systems in adults and children. ML and NLP would be applied as a complementary approach to traditional methods.	Variability in study designs and outcome measures limited comparability across studies. The small number of included studies and methodological heterogeneity reduced the strength of the conclusions. Additionally, potential publication bias cannot be ruled out.
Sánchez-Salmerón, R. et al. (2022)/ Spain	10.1016/j.ienj.2021.101109	Analyze the effectiveness of machine learning systems in triage for making predictions in the emergency department compared to other triage scales/scores.	Systematic Review. Sample: 124 studies analyzed, 11 included. Keywords: Emergencies; Machine Learning; Triage. Techniques: Machine Learning.	Studies show that ML models improve the prediction of cardiovascular events, mortality, need for intensive care or hospitalization, and high-risk disease diagnoses compared to other conventional scales.	A relatively small number of included studies, due to the novelty of the topic, limited the scope of analysis and increased the risk of publication bias. The studies were conducted across different countries with heterogeneous healthcare systems, requiring cautious interpretation of findings. Additionally, all included studies had retrospective designs, highlighting the need for prospective resea…
Chang, H. et al. (2023)/ South Korea	10.1016/j.heliyon.2023.e19210	This study developed a Federated Learning-based Clinical Support System to predict the need for a revised Korean Triage Acuity Scale to facilitate triage.	Retrospective Observational Study. Sample: Patients visiting 151 emergency departments. Keywords: Triage; Emergency Department; Clinical Decision Making; Machine Learning. Techniques: Federated Learning.	The system used the initial KTAS at triage for revision and prediction. Improvements in the accuracy of the acuity levels were identified, thus this model can assist in identifying patients who will require acuity revision, reducing errors with decision-making support.	Key limitations include the retrospective design, which introduces potential selection bias and lacks the prospective validation necessary for real-world clinical implementation. Additionally, the exclusion of injured pediatric patients limits the model's generalizability, while variations in institutional size and staffing levels across medical centers may have introduced inconsistencies in over…
Choi, S.W. et al. (2019)/ South Korea	10.4258/hir.2019.25.4.305	Train and compare machine learning models on their ability to predict Korean Triage Acuity Scale levels.	Cross-sectional Study. Sample: Tertiary University Hospital Emergency Department. Keywords: Triage; Emergency Service, Hospital; Machine Learning; Natural Language Processing. Techniques: Machine Learning and Natural Language Processing.	The addition of textual data can predict Korean Triage Acuity Scale levels with high performance during emergency room triage. Textual triage data improved prediction performance in all studied models.	Key limitations include the single-center design and the lack of an external validation dataset, which restrict the generalizability of the findings. Additionally, the model may incorporate systemic bias arising from the subjective clinical judgments of different triage nurses. Furthermore, the methodology did not utilize more advanced natural language processing techniques, such as recurrent and…
Jiang, H. et al. (2021)/ China	10.1016/j.ijmedinf.2020.104326	Train and compare the performance of four common machine learning models to assist in decision-making on triage levels.	Cross-sectional Study. Sample: 17,661 patients with cardiovascular disease (CVD). Keywords: Triage; Emergency Department; Clinical Decision Making; Machine Learning; Cardiovascular Disease; High Risk. Techniques: Machine Learning for decision support.	Machine learning models exhibited moderate performance and capability to accurately classify patients with suspected cardiovascular diseases. In addition to having a good aptitude for identifying, among Manchester Triage System/Emergency Severity Index level 3 patients, those who will require Intensive Care Unit admission.	Key limitations include the single-center design and absence of an external validation dataset, which restrict the generalizability of the models to other hospitals. Additionally, cohort selection relied on specific chief complaints and diagnoses, potentially missing patients with atypical presentations, while the exclusion of records with significant missing variables may have introduced selecti…
Liu, Y. et al. (2021)/ China.	10.1038/s41598-021-03104-2	Derive and validate a machine learning method to support the identification of potentially fatal incorrect triage and offer a detailed real-time explanation at triage.	Cross-sectional Study. Sample: 22,272 included cases (database analysis). Keywords: Emergency Department; Triage; Intensive Care; Prediction; Machine Learning; XGB Model; DNN Model. Techniques: Machine Learning Models.	The method proved efficient in the precision of recognizing high-risk patients, reducing the rate of life-threatening incorrect triage and modifying the clinical behavior of the triage professional team.	Key limitations include the influence of local system factors on features like arrival mode and initial triage level, which may impact generalizability. The prospective validation was restricted to a two-month period, failing to account for seasonal variations. Furthermore, the study focused exclusively on triage Levels 3 and 4, precluding the evaluation of over-triage in higher-acuity patients. …
Gao, Z. et al. (2021)/ China.	10.2147/RMHP.S355176	Establish an emergency triage model through statistical analysis of big data over a specific period from a hospital information system to improve triage accuracy in the emergency department (ED).	Predictive Observational Study. Sample: 276,164 patients. Keywords: Emergency; Triage; XGBoost Model; Triage Model. Techniques: Machine Learning Models.	The model applied to emergency classification can improve human resource allocation and optimize patient diagnosis and treatment, thus reducing overtriage and undertriage.	Key limitations include the single-center design, which restricts the generalizability of the findings across diverse hospital settings such as rural, public, or community institutions. Furthermore, the model is constrained by the high subjectivity of the training data, as inherent inconsistencies and variability in historical human triage decisions across different clinical scenarios negatively …
Joseph, J.W. et al. (2020)/ United States.	10.1002/emp2.12218	Examine whether deep learning approaches could identify critically ill patients using only data immediately available at triage.	Cross-sectional and Retrospective Study. Sample: 445,925 adult patients. Keywords: Clinical Decision Rules; Intensive Care; Deep Learning; Machine Learning; Operations; Triage. Techniques: Deep Neural Network (DNN) Model.	The neural network-based model applied at triage was able to capture subtle indicators of patient severity through the analysis of vital signs and main complaints. It also showed higher precision in identifying critical clients compared to traditional models.	Key limitations include the retrospective, single-center design and an unusually high proportion of older, critically ill patients, which introduce institutional bias and restrict generalizability. Furthermore, utilizing intensive care unit admission as a proxy for critical illness is subject to institutional variability and introduces incorporation bias, as abnormal vital signs inherently drive …
Levin, S. et al. (2018)/ United States.	10.1016/j.annemergmed.2017.08.005	Evaluate a machine learning-based electronic triage (e-triage) system that predicts the probability of acute outcomes, allowing for better patient differentiation.	Cross-sectional Study. Sample: 172,726 adult emergency department visits. Keywords: Machine Learning; Electronic Triage; Emergency Department; Emergency Severity Index; Clinical Outcomes; Predictive Analytics. Techniques: Machine Learning-based tool (e-triage).	The e-triage system was applied in initial care, using electronic health record data to identify patterns of clinical severity. Compared to the Emergency Severity Index, it achieved equal or superior performance in predicting higher risk for mortality, intensive care unit admission, and emergency procedures.	Primary limitations include the retrospective design, which lacks prospective validation and leaves the model susceptible to inherent data entry errors. Furthermore, the algorithm's accuracy depends heavily on the variable reliability of electronic health records and may misclassify time-sensitive acute conditions that require immediate intervention but do not ultimately result in hospitalization.
Kim, D. et al. (2021)/ South Korea.	10.3346/jkms.2021.36.e175	Develop an automatic triage system using speech recognition and natural language processing for the Korean language to save precious time for doctors in the emergency room.	Observational Study. Sample: 762 retrospective cases. Keywords: Triage; Classification; Machine Learning; Natural Language Processing; Deep Learning. Techniques: Speech Recognition and Natural Language Processing.	The NLP-based method was employed to transcribe and interpret patient-professional dialogues, achieving the prediction of the Korean Triage Acuity Scale level and main reported symptoms. The BERT-KTAS model showed good generalization potential and robust results.	Key limitations include the reliance on small-scale, simulated voice data restricted to only six symptom categories and three triage levels, which limits real-world clinical applicability. Additionally, the character error rate of the speech recognition model may increase when processing actual patient voices. Finally, the text-based approach failed to incorporate critical non-verbal and physiolo…
Zaboli, A. et al. (2024)/ Italy	10.1016/j.ajem.2024.02.008	Compare the accuracy in risk classification between human healthcare professionals and the ChatGPT language model, using the Manchester Triage System	Comparative Observational Cross-sectional Study. Sample: 30 clinical cases. Keywords: Artificial Intelligence; Triage; ChatGPT; Manchester Triage System; Nursing; Advanced Nursing Practice. Techniques: Open-access natural language (ChatGPT).	Chat-GPT is not particularly effective in stratifying admitted patients at triage when requested, nor is it reliably capable of using the Manchester Triage System. The current level of reliability is insufficient for it to serve as a substitute for professional knowledge in the emergency triage setting.	Key limitations include the use of a small, simulated sample of only 30 vignettes, which restricts the generalizability of the findings to real-world clinical practice. Additionally, Chat-GPT was not specifically trained on the Manchester Triage System prior to the study, potentially limiting its performance compared to experienced triage nurses.
Sarbay, I. et al. (2023)/ Turkey	10.4103/tjem.tjem_79_23	Determine the performance of ChatGPT in predicting triage in emergency medicine (EM) .	Preliminary and Cross-sectional Study. Sample: 50 triage case scenarios. Keywords: ChatGPT; Chatbot; Emergency Severity Index; Triage. Techniques: Open-access natural language (ChatGPT).	ChatGPT performed poorly in ESI triage categories based on clinical description but showed better results in high-acuity distinction, achieving good sensitivity and specificity. The method can contribute to initial triage for classifying patients at imminent risk.	The study is constrained by its small sample size, reliance on simulated case scenarios rather than real patient records, and the evaluation of a single chatbot version, which collectively limit generalizability. Additionally, potential bias introduced by majority voting to resolve inter-rater disagreement and low reliability within subgroup analyses represent notable methodological limitations.
Gao, F. et al. (2022)/ France.	10.26502/ogr085	Evaluate the performance of recently described machine learning models for patient triage in emergency departments and identify future challenges.	Systematic Review. Sample: 37 Studies analyzed. Keywords: Triage; Emergency Room; Machine Learning; Modeling; Model; Classification; Predictive; Artificial Intelligence; Decision Support Systems; Patient Prioritization; Natural Language Processing. Techniques: Machine Learning and Natural Language Processing Models.	The analyzed studies presented major methodological flaws, however, the review highlights that the inclusion of textual data through Natural Language Processing significantly improved the models, thus potentially contributing to triage in identifying high-risk patients.	The included studies exhibit significant methodological constraints, most notably the inadequate reporting of feature engineering processes and a failure to model predictor interactions or non-linear relationships. Furthermore, an absence of detailed hyperparameter calibration restricts model transportability, while the frequent use of imbalanced datasets without appropriate oversampling risks in…
Azeez, D. et al. (2013)/ Malaysia	10.1186/2193-1801-2-416	Develop an intelligent triage system with minimal human intervention from specialists in an emergency department .	Retrospective Observational Study. Sample: 2223 samples. Keywords: Emergency Medical Services; Triage; Neural Network; Adaptive Neuro-Fuzzy Inference System. Techniques: Neuro-fuzzy System and Artificial Neural Network Model.	The comparison of the two models for predicting triage categories in the emergency room showed that the Artificial Neural Network achieved better performance, being more precise, sensitive, and having a lower error rate.	Is limited by the exclusion of pediatric patients and high-acuity resuscitation cases, potentially impacting the generalizability of its findings. Additionally, the primary triage model requires integration with a secondary prediction component for final categorization, and the black-box nature of neural networks may hinder clinical interpretability.
Vântu, A. et al. (2023)/ Romania	10.1016/j.heliyon.2023.e18402	Research supervised Machine Learning models applied to a multiclass classification problem, such as predicting an emergency code for an individual in the specific context of the Romanian emergency medical system.	Retrospective Observational Study. Sample: 409 features provided by datasets. Keywords: Emergency Medicine; Triage; Clinical Decision Support; Patient Medical Record; Medical Data Processing; Machine Learning; Supervised Learning Algorithms. Techniques: Machine Learning Models.	Supervised models, especially NN-Sequential, can be effective in predicting emergency codes, furthermore in enhancing medical diagnosis and facilitating medical record processing.	The study is constrained by the reliance on a US-based dataset necessitating adaptation for a different clinical context, alongside significant class imbalance and missing data values. Furthermore, the authors acknowledge the requirement for larger datasets and expert domain feedback to improve classification accuracy and address category confusion.
Zlotnik, A. et al. (2016)/ Spain .	10.1097/CIN.0000000000000230	Develop and validate a decision support system to predict the probability of hospitalization for patients attended in the emergency department, using the Manchester Triage System and administrative variables routinely collected at the time of triage.	Retrospective Observational Study. Sample: The study used a derivation dataset for analysis. Keywords: Artificial Neural Network; Artificial Intelligence; Decision Support; Logistic Regression; Nomogram; Operational Research. Techniques: Logistic Regression and Artificial Neural Network.	The system in question was applied for the prediction of hospital admission for emergency room patients using data obtained after triage via the Manchester Triage System. There was an expansion of the system's potential to promote more calibrated clinical decisions and optimize team workload.	The study is constrained by its single-center scope and the exclusion of obstetric cases, which limits the generalizability of the predictive models. Methodological limitations include the reliance on a restricted set of nine administrative variables and the application of an ordered nonrandom partition for validation, potentially introducing selection bias.
Shafaf, N. et al. (2019)/ Iran	https://pmc.ncbi.nlm.nih.gov/articles/PMC6732202/	Evaluate the performance of ChatGPT in predicting triage in emergency medicine, using simulated clinical scenarios based on the Emergency Severity Index (ESI) version 4.	Retrospective Observational Cohort Study. Sample: Not applicable. Keywords: Artificial Intelligence; Machine Learning; Emergency Medicine; Emergency Service; Hospital; Triage. Techniques: Machine Learning Models.	The results indicate that machine learning can optimize diagnosis, prognosis, treatment personalization, and data management, however, the authors emphasize that the ethical and safe integration of these technologies, the need for high-quality data, and interdisciplinary collaboration are crucial for its successful implementation in clinical practice.	The review identifies significant limitations in the evidence base, including the lack of generalizability and static nature of clinical decision rules, alongside the limited capacity of traditional triage standards to accurately identify high-risk patients. Furthermore, the authors highlight the persistent challenge of achieving sufficient model interpretability for clinical adoption and acknowl…
Lindner, G. et al. (2025)/ Austria	10.1016/j.ajem.2025.04.023	Compare the results of patient triage in a large tertiary care emergency department using the Swiss Medical Assessment System (SMASS) alongside the conventional Manchester Triage System	Retrospective Study. Sample: 1021 patients triaged in the service. Keywords: Artificial Intelligence; Chatbot; Emergency; Triage. Techniques: AI-based decision support system	The use of the system allows for faster triage or even decreases delays in certain stages of patient assessment, in addition to presenting comparable or superior performance to the Manchester Triage System in certain parameters	The study is primarily constrained by its retrospective design, which results in limited data quality and prevents a definitive determination of whether triage discrepancies are systematic or random. Additionally, the research does not investigate the internal algorithms or decision logic of the artificial intelligence system, necessitating further prospective validation before clinical implement…
Da’Costa, A. et al. (2025)/ United Kingdom	10.1016/j.ijmedinf.2025.105838	Seeks to explore recent advances in AI-based triage systems, focusing on their operational impact in emergency departments and their potential to improve patient outcomes	Narrative Review. Sample: Not applicable. Keywords: AI-Guided Triage; Emergency Department; Patient Prioritization; Machine Learning; Health Innovation. Technique: Machine Learning	The review identifies substantial benefits of AI-guided triage, including improved patient prioritization, reduced waiting times, and optimized resource allocation	Is limited by a lack of methodological rigor and quantitative evaluation of evidence strength compared to systematic reviews. Methodological constraints include potential publication bias, the exclusion of grey literature and non-English publications, and a failure to account for region-specific variations in healthcare infrastructure.
